# Supplementary material for: Evaluation of a Physical Activity and Multi-Micronutrient Intervention on Cognitive and Academic Performance in South African Primary Schoolchildren
Source: Nutrients. 2022 Jun 23;14(13):2609. doi: 10.3390/nu14132609 (PMC9268611; doi:10.3390/nu14132609)
Supplement: Supplementary file 1 [file nutrients-14-02609-s001.zip]

Archive with 1 entries (1 files):
- nutrients-1720773-supplementary.pdf
